# Supplementary material for: Epidemiology of drug-resistant tuberculosis among hospitalized children with tuberculosis in southwest China, 2017–2024
Source: Front Microbiol. 2025 Jul 2;16:1609146. doi: 10.3389/fmicb.2025.1609146 (PMC12263897; doi:10.3389/fmicb.2025.1609146)
Supplement: Supplementary file 1 [file Table_1.xls]

## Sheet: Tab 1
Table 1 Demographic profile and clinical characteristics of pediatric drug-resistant TB patients in Southwest China, 2017–2024 (n = 90)
Variable	Total n=90 (% )		Variable	Total n=90 (% )
Sex			Thoracodynia	9	10
Male	39	43.3333	Cough	49	54.4444
Female	51	56.6667	Phlegm and blood	2	2.22222
Age group (years)			Dyspnea	10	11.1111
Mean ± SD; years	10.94 ± 3.52		Celialgia	7	7.77778
0–4	6	6.66667	Diarrhea	2	2.22222
5-9	19	21.1111	Vomit	11	12.2222
10-14	65	72.2222	Night sweat	6	6.66667
TB contact a	22	24.4444	Headache	14	15.5556
TB retreatmentb	23	25.5556	Convulsion	2	2.22222
Types of drug-resistant TB (Initial treatment/Retreatment )			Fatigue	3	3.33333
RR-TB	33 (36.7)	3 (3.3)	Poor appetite	3	3.33333
HR-TB	4 (4.4)	1 (1.1)	Complication
MDR	27 (30.0)	15 (16.7)	Pulmonary bacteria infection	37	41.1111
XDR	2 (2.2)	4 (4.4)	Mycoplasma pneumoniae infection	5	5.55556
Race/ethnicity			Diabetes	1	1.11111
Han nationality	22	24.4444	HBV	5	5.55556
Tibetan	57	63.3333	Drug-induced liver injury	11	12.2222
Yi	11	12.2222	Hyperuricemia	40	44.4444
BCG vaccination	5	5.55556	Epilepsy	3	3.33333
Abnormal chest X-ray, n (%)	76	84.4444	Heart disease	6	6.66667
Patchy shadows	62	68.8889	Anemia	21	23.3333
Nodules	59	65.5556	Hypoalbuminemia	6	6.66667
Cavity	19	21.1111	Thyroid hormone abnormality	7	7.77778
Hydrothorax	18	20	Leukopenia	9	10
Hydropericardium	3	3.33333	Disease outcome
Clinical characteristics			Get better	85	94.4444
Consciousness disorder	5	5.55556	Othersc	5	5.6
Dorsalgia	3	3.33333
a TB contact was defined as family members, schoolmates or colleagues with TB; b TB retreatment means that the case has received TB treatment before the current TB episode for one month or more (World Health Organization, 2009); cUnexpected conditions of discharges; RR-TB, rifampicin-resistant tuberculosis; HR-TB, isoniazid-resistant tuberculosis; MDR, multidrug-resistant tuberculosis; XDR, exten…
