# Supplementary material for: Epidemiology of drug-resistant tuberculosis among hospitalized children with tuberculosis in southwest China, 2017–2024
Source: Front Microbiol. 2025 Jul 2;16:1609146. doi: 10.3389/fmicb.2025.1609146 (PMC12263897; doi:10.3389/fmicb.2025.1609146)
Supplement: Supplementary file 2 [file Table_2.XLS]

## Sheet: Table2
Table 2 Comparative analysis of phenotypic DST versus genotypic DST in pediatric TB patients (n = 90)
Variable	Phenotypic DST n = 33 (% )	Genotypic DST n = 57 (% )	Total n=90 (% )
RR-TB	12 (33.3)	24 (66.7)	36(40.0)
HR-TB	1 (20.0)	4 (80.0)	5 (5.6)
MDR	17 (40.5)	25 (50.5)	42 (46.7)
XDR	3 (50.0)	3 (50.0)	6 (6.7)
Others*	/	1 (100.0)	1 (1.1)
DST, drug sensitivity tests; TB, tuberculosis; RR-TB, rifampicin-resistant tuberculosis; HR-TB, isoniazid-resistant tuberculosis; MDR, multidrug-resistant tuberculosis; XDR, extensive drug-resistant tuberculosis; Others*, one case of female urogenital TB with single fluoroquinolone resistance
